# Supplementary material for: The Use of E-Cigarettes among High School Students in Poland Is Associated with Health Locus of Control but Not with Health Literacy: A Cross-Sectional Study
Source: Toxics. 2022 Jan 17;10(1):41. doi: 10.3390/toxics10010041 (PMC8778307; doi:10.3390/toxics10010041)
Supplement: Supplementary file 1 [file toxics-10-00041-s001.zip]

Archive with 1 entries (1 files):
- toxics-1554807-supplementary.pdf
